# Supplementary material for: Exploring the Bidirectional Associations Between Short or Long Sleep Duration and Lower Cognitive Function: A 7-Year Cohort Study in China
Source: Front Aging Neurosci. 2021 Oct 6;13:727763. doi: 10.3389/fnagi.2021.727763 (PMC8528020; doi:10.3389/fnagi.2021.727763)
Supplement: Supplementary file 1 [file Data_Sheet_1.ZIP]

Archive with 8 entries (7 files):
- code/
- code/combined latent growth models.inp
- code/cross-lagged including all four waves.inp
- code/cross-lagged including Wave 1 and Wave 3.inp
- code/quadratic-combinded-LGMs.inp
- code/sas program.sas
- code/separate latent growth for global cognition.inp
- code/separate latent growth for sleep value.inp
