# Supplementary material for: Exploring the Bidirectional Associations Between Short or Long Sleep Duration and Lower Cognitive Function: A 7-Year Cohort Study in China
Source: Front Aging Neurosci. 2021 Oct 6;13:727763. doi: 10.3389/fnagi.2021.727763 (PMC8528020; doi:10.3389/fnagi.2021.727763)
Supplement: Supplementary file 1 [file Data_Sheet_1.ZIP › code/combined latent growth models.inp]

Data:
    File is C:\Users\HuaJianian\Desktop\again\csv\model3c4.csv;
  Variable:
  Names are A B C D  E F G H I J K L M N O P Q ;
  usevariables are  A B C  D E F G H I J M;

 missing are all(999);

analysis:
estimator=WLSMV;
!MLR is also appropriate, results were similar;
!i-intercept s-slope c-global cognition s-sleep;
!i j m are covariates;
  Model:
   ic by A@1 B@1 C@1 D@1;
  sc by A@0 B@2 C@4 D@7;
  is by E@1 F@1 G@1 H@1;
  ss by E@0 F@2 G@4 H@7;
  

  ic sc is ss on I J M;
 

output:
modindices standardized TECH1 TECH4;
