# Supplementary material for: Exploring the Bidirectional Associations Between Short or Long Sleep Duration and Lower Cognitive Function: A 7-Year Cohort Study in China
Source: Front Aging Neurosci. 2021 Oct 6;13:727763. doi: 10.3389/fnagi.2021.727763 (PMC8528020; doi:10.3389/fnagi.2021.727763)
Supplement: Supplementary file 1 [file Data_Sheet_1.ZIP › code/cross-lagged including all four waves.inp]

Data:
    File is C:\Users\HuaJianian\Desktop\again\cross4\cross4410.csv;
  Variable:
  Names are A B C D  E F G H I J K  ;
!this means a-d cognition1-4 e-h sleep1-4 ijk age female urban
  usevariables are  A B C  D E F G H I  J K  ;
  categorical=  E F G H ;
 missing are all(999);

  ANALYSIS:
  type=general ;
  ESTIMATOR = WLSMV;
 parameterization = theta;
  Model:
  !!x
  !truescores

F on A(c);G on B(c);H on C(c);
B on E(s);C on F(s);D on G(s);
B on A(a1);C on B(a2);D on C(a2);
F on E(b1);G on F(b1);H on G(b1);


A with E(x2);B with F(x1);C with G(x1);D with H(x1);


A on I J K  ; B on I J K ;
C on I J K ; D on I J K ;
E on I J K ; F on I J K ;
G on I J K ; H on I J K ;
  

    OUTPUT: standardized MODINDICES;
