# Supplementary material for: Exploring the Bidirectional Associations Between Short or Long Sleep Duration and Lower Cognitive Function: A 7-Year Cohort Study in China
Source: Front Aging Neurosci. 2021 Oct 6;13:727763. doi: 10.3389/fnagi.2021.727763 (PMC8528020; doi:10.3389/fnagi.2021.727763)
Supplement: Supplementary file 1 [file Data_Sheet_1.ZIP › code/cross-lagged including Wave 1 and Wave 3.inp]

Data:
    File is C:\Users\HuaJianian\Desktop\again\cross3\cross368.csv;
  Variable:
  Names are A B C D  E F G ;
  usevariables are  A B C D  E F G  ;
  categorical= C D;
  missing are all(-999);

  ANALYSIS:
  type=general ;
  ESTIMATOR = WLSMV;
 
  Model:
  !!x
  !truescores

  B ON A C;D ON A C;
  B with D; A with C;


A on E F G ;
B on E F G;
C on E F G; 
D on E F G;
  

    OUTPUT: standardized MODINDICES;
