# Supplementary material for: Exploring the Bidirectional Associations Between Short or Long Sleep Duration and Lower Cognitive Function: A 7-Year Cohort Study in China
Source: Front Aging Neurosci. 2021 Oct 6;13:727763. doi: 10.3389/fnagi.2021.727763 (PMC8528020; doi:10.3389/fnagi.2021.727763)
Supplement: Supplementary file 1 [file Data_Sheet_1.ZIP › code/quadratic-combinded-LGMs.inp]

Data:
    File is C:\Users\HuaJianian\Desktop\again\cross4\cross4410.csv;
Variable:
  Names are A B C D E F G H I J K;
  usevariables are  A B C D E F G H I J K;

missing are all(999);

analysis: estimator=BAYES;
          TYPE = RANDOM;

Model:

  ic by A@1 B@1 C@1 D@1;
  sc by A@0 B@2 C@4 D@7;
  qc by A@0 B@4 C@16 D@49;

  is by E@1 F@1 G@1 H@1;
  ss by E@0 F@2 G@4 H@7;
  qs by E@0 F@4 G@16 H@49;
 
 ic sc qc is ss qs on I J K;

output:
modindices standardized TECH1 TECH4;
