# Supplementary material for: Exploring the Bidirectional Associations Between Short or Long Sleep Duration and Lower Cognitive Function: A 7-Year Cohort Study in China
Source: Front Aging Neurosci. 2021 Oct 6;13:727763. doi: 10.3389/fnagi.2021.727763 (PMC8528020; doi:10.3389/fnagi.2021.727763)
Supplement: Supplementary file 1 [file Data_Sheet_1.ZIP › code/sas program.sas]

*Ë¯Ãß¡ª¡ª¡ª¡ª¡ª¡ª¡ª¡ª¡ª¡ª¡ª¡ª¡ª¡ª¡ª¡ª¡ª¡ª¡ª¡ª;
libname test 'C:\sasbox';
data raw1b3;
set test.raw;
if age<45 then delete;
if id="" then delete;
if da005=1 then delete;
array num[15] c1wave1average  c2wave1 c3wave1 c1wave2average  c2wave2 c3wave2 c1wave3average  c2wave3 c3wave3   s swave2 swave3 gwave1 gwave2 gwave3  ;
do i=1 to 15;if missing(num[i]) then delete;end;

run;

*For cross-lagged only including wave 1 and wave3;
data raw1b4;
set raw1b3;

*This line could change. Change down,up to 5-9 5-8 in sensitivity analysis;
down=4;up=10;
if s<down and swave3>up then delete;if s>up and swave3<down then delete;
if s<down or s>up then s=1;if down<=s<=up then s=0;
if swave2<down or swave2>up then swave2=1;if down<=swave2<=up then swave2=0;
if swave3<down or swave3>up then swave3=1;if down<=swave3<=up then swave3=0;
run;

data test;set raw1b4 (keep=gwave1 gwave2 gwave3  s swave2 swave3  age gender marital education place  smoke drink d1 d2 d3 d4 d5 d7 depression iadl);
if gender=2 then gender=0;else gender=1;
if marital=1 then marital=1;else marital=0;
if place=1 then place=0;else place=1;if education=1 then edu=0;if education>1 then edu=1;
if age="" then delete;if gender="" then delete;if place="" then delete;
run;

*output to mplus;
*the name here depends on the cutoff point "cross340";
data cross3;
retain gwave1  gwave3  s  swave3  age gender place ;
set test(keep=gwave1  gwave3  s  swave3  age gender place );
*                a       b      c   d       e  f       g     ;
PROC EXPORT DATA= WORK.cross3
            OUTFILE= "C:\Users\HuaJianian\Desktop\again\cross3\cross3410.csv" 
            DBMS=CSV REPLACE;
     PUTNAMES=NO;
RUN;

*sensitivity analysis,adjust for more confounders;
data test;set raw1b4 (keep=gwave1 gwave2 gwave3  s swave2 swave3  age gender marital education place  smoke drink d1 d2 d3 d4 d5 d7 depression iadl);
if gender=2 then gender=0;else gender=1;
if marital=1 then marital=1;else marital=0;
if place=1 then place=0;else place=1;if education=1 then edu=0;if education>1 then edu=1;
array num[15]age gender marital education place  smoke drink d1 d2 d3 d4 d5 d7 depression iadl;
do i=1 to 15;if missing(num[i]) then delete;end;
run;
*the name here depends on the cutoff point;
data cross3;
retain gwave1  gwave3  s  swave3  age gender marital education place  smoke drink d1 d2 d3 d4 d5 d7 depression iadl;
set test(keep=gwave1  gwave3  s  swave3  age gender marital education place  smoke drink d1 d2 d3 d4 d5 d7 depression iadl);
*                a       b      c   d       e  f       g       h        i         j   k    l   m  n o   p q r            s;
PROC EXPORT DATA= WORK.cross3
            OUTFILE= "C:\Users\HuaJianian\Desktop\again\sensitivity-confound\cross346.csv" 
            DBMS=CSV REPLACE;
     PUTNAMES=NO;
RUN;


*cross lagged models including four waves;
data raw1b4;
set raw1b3;
*This line could change. Change down,up to 5-9 5-8 in sensitivity analysis;
array num[5] c1wave4average  c2wave4 c3wave4 swave4 gwave4;
do i=1 to 5;if missing(num[i]) then delete;end;
down=4;up=10;

*activitate this line for sensitivity analysis;
*if (s>up or swave2>up or swave3>up or swave4>up) then delete;
*if (s<down or swave2<down or swave3<down or swave4<down) then delete;

if s<down and swave2>up then delete;if s>up and swave2<down then delete;
if swave2<down and swave3>up then delete;if swave2>up and swave3<down then delete;
if swave3<down and swave4>up then delete;if swave3>up and swave4<down then delete;

if s<down or s>up then s=1;if down<=s<=up then s=0;
if swave2<down or swave2>up then swave2=1;if down<=swave2<=up then swave2=0;
if swave3<down or swave3>up then swave3=1;if down<=swave3<=up then swave3=0;
if swave4<down or swave4>up then swave4=1;if down<=swave4<=up then swave4=0;

*activitate this line for sensitivity analysis;

*proc means;
*var c3wave3 c2wave3 c1wave3average c3wave4 c2wave4 c1wave4average;
*if brain=1 then delete;
*if memory1=1 then delete;
run;

data test;set raw1b4;if age="" then delete;if gender="" then delete;if place="" then delete;run;

*the name here depends on the cutoff point ;
data cross4;
retain gwave1 gwave2 gwave3 gwave4 s swave2 swave3 swave4 age gender place ;
set test(keep=gwave1 gwave2 gwave3 gwave4 s swave2 swave3 swave4 age gender place);
*                a     b       c     d    e  f       g       h     i     j   k   ;
PROC EXPORT DATA= WORK.cross4
            OUTFILE= "C:\Users\HuaJianian\Desktop\again\cross4\cross4410.csv" 
            DBMS=CSV REPLACE;
     PUTNAMES=NO;
RUN;


*this paragraph is a draft. makes no sense;
data test;set raw1b4 (keep=gwave1 gwave2 gwave3 gwave4 s swave2 swave3 swave4 age gender education marital place  d8 drink iadl);
if gender=2 then gender=0;else gender=1;
if marital=1 then marital=1;else marital=0;
if place=1 then place=0;else place=1;if education=1 then edu=0;if education>1 then edu=1;
array num[8]age gender education marital place  d8 drink iadl;
do i=1 to 8;if missing(num[i]) then delete;end;
run;

*GEE model;
data test;
retain gwave1 gwave2 gwave3 gwave4 s swave2 swave3 swave4 age gender marital education place  smoke drink d1 d2 d3 d4 d5 d7 depression iadl  ;
set test;
run;

data mix11;set test;
i= _n_;time=0;gwave=gwave1;
run;
data mix1;set mix11;
run;

data mix22;set test;
i= _n_;gwave=gwave2;time=2;
run;
data mix2;set mix22;
run;

data mix33;set test;
i= _n_;gwave=gwave3;time=4;
run;
data mix3;set mix33;
run;

data mix44;set test;
i= _n_;gwave=gwave4;time=7;
run;
data mix4;set mix44;
run;
data mixgroup31;
set mix1 mix2 mix3 mix4;
proc means;var gwave;class time;run;
data mixgroup31;
set mix1 mix2 mix3 mix4;
proc mixed covtest data=mixgroup31;
class i;
model gwave = time s s*time age gender place/solution;
random  int time  /subject=i type=un solution ;
run;


*following paragraphs are a draft. makes no sense;
libname test 'C:\sasbox';
data raw1b3;
set test.raw1;
if age<45 then delete;
if id="" then delete;
if da005=1 then delete;
array num[15] c1wave1average  c2wave1 c3wave1 c1wave2average  c2wave2 c3wave2 c1wave3average  c2wave3 c3wave3   s swave2 swave3 gwave1 gwave2 gwave3 ;
do i=1 to 15;if missing(num[i]) then delete;end;
run;

data raw1b4;
set raw1b3;
*________ÕâÀïÊÇÖØ´óÊÖ¶¯Ä£¿é£¬Ñ¡ÔñwaveÊýÁ¿ºÍmodel¡ª¡ª¡ª¡ª¡ª¡ª¡ª¡ª¡ª¡ª¡ª¡ª;
array num[5] c1wave4average  c2wave4 c3wave4 swave4 gwave4;
do i=1 to 5;if missing(num[i]) then delete;end;
down=6;up=8;
if s<down or s>up then s=1;if down<=s<=up then s=0;
if swave2<down or swave2>up then swave2=1;if down<=swave2<=up then swave2=0;
if swave3<down or swave3>up then swave3=1;if down<=swave3<=up then swave3=0;
if swave4<down or swave4>up then swave4=1;if down<=swave4<=up then swave4=0;
if s<down and swave3>up then delete;if s>up and swave3<down then delete;
if ced<=12 then depression=1;else depression=0;
run;

data test;set raw1b4;
if gender=2 then gender=0;else gender=1;
if marital=1 then marital=1;else marital=0;
if place=1 then place=0;else place=1;
array num[4] age gender marital place;
if age<65 then age0=1;else age0=0;
do i=1 to 4;if missing(num[i]) then delete;end;
proc corr pearson spearman;
var s gwave1 age age0 gender marital place depression iadl smoke drink  d1 d2 d3 d7  d8;
run;

*For supplementary table 1;
libname test 'C:\sasbox';
data a;
set test.raw;
if age<45 then delete;
if id="" then delete;
if da005=1 then delete;
array num0[5] c1wave1average  c2wave1 c3wave1   s  gwave1  ;
do i=1 to 5;if missing(num0[i]) then delete;end;
array num2[20] c1wave1average  c2wave1 c3wave1 c1wave2average  c2wave2 c3wave2 c1wave3average  c2wave3 c3wave3   s swave2 swave3 gwave1 gwave2 gwave3  c1wave4average  c2wave4 c3wave4 swave4 gwave4;
do i=1 to 20;if missing(num2[i]) then u=1;end;
if u="" then u=0;
run;
data b;set  a;
ods print pdf file='tabl1u.pdf';
proc freq;
table u*place/chisq  relrisk;
table u*education/chisq  relrisk;
table u*marital/chisq  relrisk;
table u*depression/chisq  relrisk;
table u*drink/chisq  relrisk;
table u*smoke/chisq  relrisk;
table u*sdrug/chisq  relrisk;
table u*d1/chisq  relrisk;
table u*d2/chisq  relrisk;
table u*d3/chisq  relrisk;
table u*d4/chisq  relrisk;
table u*d5/chisq  relrisk;

table u*d7/chisq  relrisk;
table u*d8/chisq  relrisk;
run;
ods printer close;

data b;set a;
proc ttest;
class u;var s;
run;
