# Supplementary material for: Exploring the Bidirectional Associations Between Short or Long Sleep Duration and Lower Cognitive Function: A 7-Year Cohort Study in China
Source: Front Aging Neurosci. 2021 Oct 6;13:727763. doi: 10.3389/fnagi.2021.727763 (PMC8528020; doi:10.3389/fnagi.2021.727763)
Supplement: Supplementary file 1 [file Data_Sheet_1.ZIP › code/separate latent growth for global cognition.inp]

Data:
    File is C:\Users\HuaJianian\Desktop\again\csv\model3c4.csv;
  Variable:
  Names are A B C D  E F G H I J K L M N O P Q ;
  usevariables are  A B C  D ;


analysis:
type=meanstructure;
estimator=mlr;

  Model:
  ic by A@1 B@1 C@1 D@1;
  sc by A@0 B@2 C@4 D@7;
  [A-D@0 ];
[ic sc];

output:
sampstat modindices standardized;
