# Supplementary material for: Exploring the Bidirectional Associations Between Short or Long Sleep Duration and Lower Cognitive Function: A 7-Year Cohort Study in China
Source: Front Aging Neurosci. 2021 Oct 6;13:727763. doi: 10.3389/fnagi.2021.727763 (PMC8528020; doi:10.3389/fnagi.2021.727763)
Supplement: Supplementary file 1 [file Data_Sheet_1.ZIP › code/separate latent growth for sleep value.inp]

Data:
    File is C:\Users\HuaJianian\Desktop\again\csv\model3c4.csv;
  Variable:
  Names are A B C D  E F G H I J K L M N O P Q ;
  usevariables are  E F G H ;


analysis:
type=meanstructure;
estimator=mlr;
  Model:
  is by E@1 F@1 G@1 H@1;
  ss by E@0 F@2 G@4 H@7;
  [E-H@0 ];
[is ss];

output:
sampstat modindices standardized;
